# Supplementary material for: A Long-Term Experimental Study Demonstrates the Costs of Begging That Were Not Found over the Short Term
Source: PLoS One. 2014 Nov 5;9(11):e111929. doi: 10.1371/journal.pone.0111929 (PMC4221185; doi:10.1371/journal.pone.0111929)
Supplement: Data S1 — Data file including all data used in the study. (XLS) [file pone.0111929.s001.xls]

## Sheet: Sheet1
nest	nestling_rank	treatment	time	time_pha	pha_trial	immune_response	body_condition	mass_gained	mass_excreted	metabolic_cost
2	big	HB	0	0	pha-1		2.25568
2	big	HB	6	6	pha-1	0.126667	2.39666	0.45	0.23	0.21
2	big	HB	12	12	pha-1	0.296667	1.63313	-0.3	0.22	0.98
2	big	HB	24	24	pha-1	0.276667	0.279604
2	big	HB	36	36	pha-1	0.14	0.447053	0.94	0.69	1.44
2	big	HB	48	48	pha-1	0.06	-0.116476
2	big	HB	60	60	pha-1	0.00666667	0.146463	1.19	0.81	1.39
2	big	HB	72	0	pha-2		-0.812555
2	big	HB	84	12	pha-2	0.416667	-0.0851059	1.5	0.95	1.04
2	big	HB	96	24	pha-2	0.313333	-0.833145
2	big	HB	108	36	pha-2	0.193333	0.0743036	1.68	1.04	0.76
2	big	LB	0	0	pha-1		2.0247
2	big	LB	6	6	pha-1	0.156667	1.79117	0.23	0.17	0.48
2	big	LB	12	12	pha-1	0.17	1.78215	0.3	0.14	0.51
2	big	LB	24	24	pha-1	0.2	0.138624
2	big	LB	36	36	pha-1	0.176667	0.121564	0.91	0.8	1.26
2	big	LB	48	48	pha-1	0.146667	-0.471966
2	big	LB	60	60	pha-1	0.103333	0.225484	1.47	0.76	1.24
2	big	LB	72	0	pha-2		-0.778046
2	big	LB	84	12	pha-2	0.593333	-0.490596	1.06	0.92	1.44
2	big	LB	96	24	pha-2	0.47	-1.02864
2	big	LB	108	36	pha-2	0.313333	0.124304	2.08	0.93	0.41
2	small	HB	0	0	pha-1		0.813723
2	small	HB	6	6	pha-1	0.09	0.824703	0.32	0.21	0.33
2	small	HB	12	12	pha-1	0.256667	0.495683	-0.02	0.16	0.85
2	small	HB	24	24	pha-1	0.203333	-0.887847
2	small	HB	36	36	pha-1	0.116667	0.104114	1.61	0.65	0.71
2	small	HB	48	48	pha-1	0.05	-2.40452
2	small	HB	60	60	pha-1	0.00666667	-0.760006	1.49	0.97	0.95
2	small	HB	72	0	pha-2		-2.12354
2	small	HB	84	12	pha-2	0.426667	-0.877067	1.71	0.77	1.03
2	small	HB	96	24	pha-2	0.363333	-1.84511
2	small	HB	108	36	pha-2	0.326667	-1.05766	1.56	1.04	0.87
2	small	LB	0	0	pha-1		0.210783
2	small	LB	6	6	pha-1	0.23	0.171763	0.27	0.13	0.49
2	small	LB	12	12	pha-1	0.123333	0.397253	0.38	0.25	0.3
2	small	LB	24	24	pha-1	0.143333	-0.856277
2	small	LB	36	36	pha-1	0.146667	-0.458827	1.17	0.69	1.25
2	small	LB	48	48	pha-1	0.08	-1.7004
2	small	LB	60	60	pha-1	0.05	-0.209416	1.8	0.99	0.6
2	small	LB	72	0	pha-2		-0.992947
2	small	LB	84	12	pha-2	0.476667	-0.0854969	1.68	0.81	0.98
2	small	LB	96	24	pha-2	0.463333	-0.853537
2	small	LB	108	36	pha-2	0.32	0.428424	1.9	1.15	0.46
6	big	HB	0	0	pha-1		0.834703
6	big	HB	6	6	pha-1	0.176667	0.536663	0.32	0.31	0.19
6	big	HB	12	12	pha-1	0.223333	0.852154	0.47	0	0.54
6	big	HB	24	24	pha-1	0.24	-0.520396
6	big	HB	36	36	pha-1	0.186667	-0.202947	1.09	0.35	1.68
6	big	HB	48	48	pha-1	0.183333	-1.24648
6	big	HB	60	60	pha-1	0.113333	-0.603537	1.57	0.72	0.8
6	big	HB	72	0	pha-2		-0.882556
6	big	HB	84	12	pha-2	1.03333	-0.869616	0.94	0.78	1.85
6	big	HB	96	24	pha-2	0.833333	-1.42864
6	big	HB	108	36	pha-2	0.643333	0.147835	2.04	1.33	0.06
6	big	LB	0	0	pha-1		0.214703
6	big	LB	6	6	pha-1	0.313333	1.01019	0.95	0.08	0.03
6	big	LB	12	12	pha-1	0.486667	1.41568	0.56	0.07	0.36
6	big	LB	24	24	pha-1	0.483333	0.203134
6	big	LB	36	36	pha-1	0.356667	0.710584	1.28	0.63	1.18
6	big	LB	48	48	pha-1	0.323333	1.56156
6	big	LB	60	60	pha-1	0.236667	1.10999	0.63	0.91	1.58
6	big	LB	72	0	pha-2		0.487444
6	big	LB	84	12	pha-2	1.31	1.28038	1.72	1.07	0.62
6	big	LB	96	24	pha-2	1.42333	0.151364
6	big	LB	108	36	pha-2	1.24	1.9343	2.71	0.77	0.1
6	small	HB	0	0	pha-1		-1.39177
6	small	HB	6	6	pha-1	0.366667	-1.08628	0.46	0.08	0.27
6	small	HB	12	12	pha-1	0.39	-0.925297	0.47	0.11	0.4
6	small	HB	24	24	pha-1	0.533333	-1.40432
6	small	HB	36	36	pha-1	0.483333	-0.921376	1.41	0.73	1.02
6	small	HB	48	48	pha-1	0.396667	-0.493927
6	small	HB	60	60	pha-1	0.193333	-2.53648	-1.27	0.71	3.7
6	small	HB	72	0	pha-2		-3.3355
6	small	HB	84	12	pha-2	0.903333	-2.80354	1.15	0.86	1.45
6	small	HB	96	24	pha-2	1.01	-3.82158
6	small	HB	108	36	pha-2	0.976667	-2.3406	1.79	0.97	0.41
6	small	LB	0	0	pha-1		-1.82177
6	small	LB	6	6	pha-1	0.416667	-1.4453	0.84	0.13	0.02
6	small	LB	12	12	pha-1	0.33	-0.755297	0.69	0.11	0.18
6	small	LB	24	24	pha-1	0.403333	-1.57334
6	small	LB	36	36	pha-1	0.376	-1.3304	1.17	0.6	1.3
6	small	LB	48	48	pha-1	0.216667	-2.27844
6	small	LB	60	60	pha-1	0.203333	-1.43099	1.62	0.68	0.74
6	small	LB	72	0	pha-2		-1.89452
6	small	LB	84	12	pha-2	1.18333	-0.601576	2.22	0.76	0.53
6	small	LB	96	24	pha-2	1.12667	-2.12962
6	small	LB	108	36	pha-2	0.933333	0.582344	3.33	0.79
9	big	HB	0	0	pha-1		0.738624
9	big	HB	6	6	pha-1	0.276667	1.02862	0.29	0.34	0.2
9	big	HB	12	12	pha-1	0.223333	0.949604	0.23	0.25	0.45
9	big	HB	24	24	pha-1	0.32	-0.428436
9	big	HB	36	36	pha-1	0.31	0.0645037	1.42	0.76	0.7
9	big	HB	48	48	pha-1	0.2	-1.17452
9	big	HB	60	60	pha-1	0.0266667	-0.611576	1.49	0.92	0.48
9	big	HB	72	0	pha-2		-1.68864
9	big	HB	84	12	pha-2	0.223333	-0.826676	1.48	0.89	0.9
9	big	HB	96	24	pha-2	0.116667	-2.28923
9	big	HB	108	36	pha-2	0.113333	-1.37374	1.07	0.81	1.41
9	big	LB	0	0	pha-1		0.269604
9	big	LB	6	6	pha-1	0.5	0.869604	0.6	0.12	0.11
9	big	LB	12	12	pha-1	0.5	0.511563	0.26	0.35	0.32
9	big	LB	24	24	pha-1	0.47	-0.491966
9	big	LB	36	36	pha-1	0.376667	-0.224517	1.04	0.87	0.99
9	big	LB	48	48	pha-1	0.09	-1.24256
9	big	LB	60	60	pha-1	0.07	-0.949615	1.22	1.05	0.79
9	big	LB	72	0	pha-2		-1.59766
9	big	LB	84	12	pha-2	0.653333	0.0188141	2.08	0.75	0.7
9	big	LB	96	24	pha-2	0.67	-1.95923
9	big	LB	108	36	pha-2	0.576667	-0.857265	1.72	0.97	0.65
9	small	HB	0	0	pha-1		-0.0921574
9	small	HB	6	6	pha-1	0.463333	0.268823	0.67	0.24	0.04
9	small	HB	12	12	pha-1	0.45	0.329803	0.37	0.55	0.05
9	small	HB	24	24	pha-1	0.603333	-0.733727
9	small	HB	36	36	pha-1	0.476667	0.272743	1.47	0.61	0.88
9	small	HB	48	48	pha-1	0.296667	-1.0253
9	small	HB	60	60	pha-1	0.21	-0.172358	1.78	1.18	0.09
9	small	HB	72	0	pha-2		-1.58491
9	small	HB	84	12	pha-2	0.343333	-0.897456	1.46	0.64	1.32
9	small	HB	96	24	pha-2	0.38	-2.2555
9	small	HB	108	36	pha-2	0.396667	-1.33805	1.69	0.79	0.8
9	small	LB	0	0	pha-1		0.0572529
9	small	LB	6	6	pha-1	0.483333	0.462743	0.56	0.26	0.06
9	small	LB	12	12	pha-1	0.45	0.548233	0.24	0.19	0.49
9	small	LB	24	24	pha-1	0.47	-0.335297
9	small	LB	36	36	pha-1	0.46	0.902153	2.01	0.69	0.17
9	small	LB	48	48	pha-1	0.23	-0.121376
9	small	LB	60	60	pha-1	0.09	0.781564	1.83	1.13	0.08
9	small	LB	72	0	pha-2		-0.970986
9	small	LB	84	12	pha-2	0.663333	-0.00902653	1.58	0.93	0.94
9	small	LB	96	24	pha-2	0.613333	-1.84158
9	small	LB	108	36	pha-2	0.403333	-0.709616	1.75	0.89	0.74
12	big	HB	0	0	pha-1		0.464313
12	big	HB	6	6	pha-1	0.1	0.619803	0.31	0.46	0.19
12	big	HB	12	12	pha-1	0.196667	0.0252929	-0.44	0.23	1.18
12	big	HB	24	24	pha-1	0.18	-0.109217
12	big	HB	36	36	pha-1	0.14	0.927253	1.5	0.71	0.94
12	big	HB	48	48	pha-1	0.0733333	0.0137234
12	big	HB	60	60	pha-1	0.09	2.26568	2.66	0.66	0.04
12	big	HB	72	0	pha-2		-0.0333366
12	big	HB	84	12	pha-2	0.276667	1.28862	1.94	0.91	0.73
12	big	HB	96	24	pha-2	0.43	0.281564
12	big	HB	108	36	pha-2	0.31	1.03352	1.37	0.89	1.16
12	big	LB	0	0	pha-1		0.415293
12	big	LB	6	6	pha-1	0.193333	0.780782	0.52	0.27	0.15
12	big	LB	12	12	pha-1	0.36	1.16176	0.69	0.28	0.06
12	big	LB	24	24	pha-1	0.35	0.253723
12	big	LB	36	36	pha-1	0.37	1.7347	1.79	0.57	0.78
12	big	LB	48	48	pha-1	0.37	0.376663
12	big	LB	60	60	pha-1	0.23	1.72764	1.66	0.6	0.95
12	big	LB	72	0	pha-2		0.719604
12	big	LB	84	12	pha-2	0.49	2.37156	2.27	0.99	0.35
12	big	LB	96	24	pha-2	0.71	0.944504
12	big	LB	108	36	pha-2	0.49	2.20195	2.03	1.07	0.32
12	small	LB	0	0	pha-1		0.0233326
12	small	LB	6	6	pha-1	0.2	0.408823	0.54	0.33	0.06
12	small	LB	12	12	pha-1	0.23	1.29882	0.59	0.34	0.11
12	small	LB	24	24	pha-1	0.323333	-0.0747075
12	small	LB	36	36	pha-1	0.343333	1.87176	2.41	0.65	0.21
12	small	LB	48	48	pha-1	0.296667	0.642743
12	small	LB	60	60	pha-1	0.25	2.35372	2.02	0.49	0.52
12	small	LB	72	0	pha-2		0.525683
12	small	LB	84	12	pha-2	0.506667	1.56764	1.66	0.97	1.08
12	small	LB	96	24	pha-2	0.586667	0.244113
12	small	LB	108	36	pha-2	0.433333	0.491564	1.02	0.74	1.89
14	big	HB	0	0	pha-1		0.559213
14	big	HB	6	6	pha-1	0.193333	0.894703	0.49	0.27	0.03
14	big	HB	12	12	pha-1	0.203333	0.675683	0.09	0.22	0.64
14	big	HB	24	24	pha-1	0.216667	-0.793337
14	big	HB	36	36	pha-1	0.0933333	0.658624	2.07	0.89	0.13
14	big	HB	48	48	pha-1	0.113333	-0.674907
14	big	HB	60	60	pha-1	0.0966667	-0.267456	1.18	0.7	1.08
14	big	HB	72	0	pha-2		-0.490006
14	big	HB	84	12	pha-2	0.526667	0.626464	1.58	0.95	1.05
14	big	HB	96	24	pha-2	0.393333	-0.301576
14	big	HB	108	36	pha-2	0.34	0.470385	1.39	0.71	1.48
14	big	LB	0	0	pha-1		-0.267847
14	big	LB	6	6	pha-1	0.146667	-0.161376	0.57	0.26	0.02
14	big	LB	12	12	pha-1	0.206667	-0.510396	-0.04	0.1	0.8
14	big	LB	24	24	pha-1	0.236667	-0.998436
14	big	LB	36	36	pha-1	0.153333	-0.385496	1.54	0.79	0.77
14	big	LB	48	48	pha-1	0.16	-0.854517
14	big	LB	60	60	pha-1	0.0633333	-0.451575	1.33	0.71	1.13
14	big	LB	72	0	pha-2		-0.949615
14	big	LB	84	12	pha-2	0.253333	-0.956676	0.92	1.33	1.12
14	big	LB	96	24	pha-2	0.266667	-1.5757
14	big	LB	108	36	pha-2	0.226667	-0.698246	1.65	0.91	0.88
14	small	HB	0	0	pha-1		-0.517257
14	small	HB	6	6	pha-1	0.196667	-0.341767	0.33	0.29	0.28
14	small	HB	12	12	pha-1	0.18	-0.556277	-0.06	0.18	0.84
14	small	HB	24	24	pha-1	0.253333	-1.22432
14	small	HB	36	36	pha-1	0.12	-0.107846	1.58	0.88	0.55
14	small	HB	48	48	pha-1	0.13	-0.951376
14	small	HB	60	60	pha-1	0.0466667	-0.299417	1.27	0.62	1.15
14	small	HB	72	0	pha-2		-0.877457
14	small	HB	84	12	pha-2	0.463333	-0.395496	1.1	1.07	1.33
14	small	HB	96	24	pha-2	0.326667	-1.16354
14	small	HB	108	36	pha-2	0.32	-0.710596	1.38	0.87	1.31
14	small	LB	0	0	pha-1		0.214703
14	small	LB	6	6	pha-1	0.19	0.665683	0.76	0.13	0.1
14	small	LB	12	12	pha-1	0.313333	0.0856829	-0.58	0.52	0.99
14	small	LB	24	24	pha-1	0.346667	-0.981377
14	small	LB	36	36	pha-1	0.226667	-0.518436	1.39	0.91	0.71
14	small	LB	48	48	pha-1	0.17	-1.09746
14	small	LB	60	60	pha-1	0.116667	-0.270006	1.6	0.8	0.74
14	small	LB	72	0	pha-2		-1.25256
14	small	LB	84	12	pha-2	0.403333	-0.845106	1.18	1.04	1.2
14	small	LB	96	24	pha-2	0.326667	-1.38413
14	small	LB	108	36	pha-2	0.273333	-1.05668	1.1	0.74	1.49
18	big	HB	0	0	pha-1		0.485682
18	big	HB	6	6	pha-1	0.196667	0.796663	0.62	0.23	0.08
18	big	HB	12	12	pha-1	0.256667	0.493134	0.16	0.4	0.36
18	big	HB	24	24	pha-1	0.293333	-0.800396
18	big	HB	36	36	pha-1	0.273333	-0.487456	1.24	0.71	1.12
18	big	HB	48	48	pha-1	0.19	-1.63099
18	big	HB	60	60	pha-1	0.1	-1.57354	0.83	0.79	1.3
18	big	HB	72	0	pha-2		-1.94158
18	big	HB	84	12	pha-2	0.423333	-1.25864	1.61	0.79	1.13
18	big	HB	96	24	pha-2	0.346667	-2.51217
18	big	HB	108	36	pha-2	0.3	-1.7257	1.25	0.88	1.42
18	big	LB	0	0	pha-1		3.05862
18	big	LB	6	6	pha-1	0.223333	2.73058	0.29	0.21	0.36
18	big	LB	12	12	pha-1	0.276667	2.58156	0.16	0.38	0.28
18	big	LB	24	24	pha-1	0.303333	1.28901
18	big	LB	36	36	pha-1	0.2	1.77646	1.26	1.18	0.59
18	big	LB	48	48	pha-1	0.0866667	0.898424
18	big	LB	60	60	pha-1	0.0333333	1.02136	1.05	0.73	1.18
18	big	LB	72	0	pha-2		0.388815
18	big	LB	84	12	pha-2	0.37	2.08626	2.47	0.82	0.2
18	big	LB	96	24	pha-2	0.23	0.879206
18	big	LB	108	36	pha-2	0.17	1.92665	1.82	0.75	0.82
18	small	HB	0	0	pha-1		0.0352926
18	small	HB	6	6	pha-1	0.26	0.210783	0.33	0.22	0.27
18	small	HB	12	12	pha-1	0.313333	0.0372524	0.29	0.23	0.41
18	small	HB	24	24	pha-1	0.326667	-1.18079
18	small	HB	36	36	pha-1	0.243333	0.135683	1.78	0.84	0.32
18	small	HB	48	48	pha-1	0.166667	-1.44138
18	small	HB	60	60	pha-1	0.143333	-0.769416	1.29	0.69	1.06
18	small	HB	72	0	pha-2		-2.21746
18	small	HB	84	12	pha-2	0.5	-1.2555	1.58	0.79	0.97
18	small	HB	96	24	pha-2	0.466667	-2.62903
18	small	HB	108	36	pha-2	0.32	-2.15609	1.4	0.83	1.27
18	small	LB	0	0	pha-1		0.200783
18	small	LB	6	6	pha-1	0.223333	0.221763	0.33	0.32	0.2
18	small	LB	12	12	pha-1	0.313333	0.122743	0.21	0.38	0.29
18	small	LB	24	24	pha-1	0.283333	-0.820787
18	small	LB	36	36	pha-1	0.163333	-0.347847	1.4	0.72	0.87
18	small	LB	48	48	pha-1	0.14	-1.63589
18	small	LB	60	60	pha-1	0.0933333	-1.07844	1.33	1.02	0.63
18	small	LB	72	0	pha-2		-1.69099
18	small	LB	84	12	pha-2	0.43	-1.43354	1.03	0.92	1.59
18	small	LB	96	24	pha-2	0.44	-2.95158
18	small	LB	108	36	pha-2	0.333333	-2.67413	1.05	0.79	1.66
19	big	HB	0	0	pha-1		0.574703
19	big	HB	6	6	pha-1	0.256667	0.620193	-0.34	0.24	0.98
19	big	HB	12	12	pha-1	0.33	0.845683	0.38	0.19	0.34
19	big	HB	24	24	pha-1	0.426667	-0.192357
19	big	HB	36	36	pha-1	0.3	0.570583	1.69	0.52	0.68
19	big	HB	48	48	pha-1	0.19	-0.207457
19	big	HB	60	60	pha-1	0.123333	-0.0954962	0.73	0.52	1.7
19	big	HB	72	0	pha-2		-0.823537
19	big	HB	84	12	pha-2	0.536667	-0.137066	1.15	0.73	1.57
19	big	HB	96	24	pha-2	0.466667	-0.935106
19	big	HB	108	36	pha-2	0.323333	0.332344	2.04	0.91	0.51
19	big	LB	0	0	pha-1		-0.326277
19	big	LB	6	6	pha-1	0.32	-0.250788	0.23	0.23	0.4
19	big	LB	12	12	pha-1	0.54	-0.174317	0.54	0.09	0.26
19	big	LB	24	24	pha-1	0.74	-0.562357
19	big	LB	36	36	pha-1	0.713333	0.979604	2.16	0.52	0.38
19	big	LB	48	48	pha-1	0.666667	-0.0774565
19	big	LB	60	60	pha-1	0.466667	0.624503	1.32	0.65	1.13
19	big	LB	72	0	pha-2		0.0264635
19	big	LB	84	12	pha-2	0.84	0.548425	1.14	1.32	1.02
19	big	LB	96	24	pha-2	0.853333	-0.159616
19	big	LB	108	36	pha-2	0.773333	0.922344	1.7	0.99	1.12
20	big	HB	0	0	pha-1		2.22823
20	big	HB	6	6	pha-1	0.403333	2.34372	0.27	0.22	0.41
20	big	HB	12	12	pha-1	0.333333	2.2447	0.21	0.14	0.49
20	big	HB	24	24	pha-1	0.343333	1.29019
20	big	HB	36	36	pha-1	0.43	1.89862	1.69	0.68	0.64
20	big	HB	48	48	pha-1	0.18	0.569604
20	big	HB	60	60	pha-1	0.1	1.82254	2.18	0.7	0.17
20	big	HB	72	0	pha-2		1.03999
20	big	HB	84	12	pha-2	0.493333	2.36293	2.25	1.09	0.06
20	big	HB	96	24	pha-2	0.63	1.13038
20	big	HB	108	36	pha-2	0.46	2.98234	2.47	0.86	0.04
20	big	LB	0	0	pha-1		1.61274
20	big	LB	6	6	pha-1	0.506667	1.69372	0.39	0.16	0.35
20	big	LB	12	12	pha-1	0.59	1.73019	0.5	0.33	0.02
20	big	LB	24	24	pha-1	0.93	1.09568
20	big	LB	36	36	pha-1	0.916667	2.83215	2.2	0.75	0.02
20	big	LB	48	48	pha-1	0.523333	1.2896
20	big	LB	60	60	pha-1	0.383333	3.00156	2.33	0.48	0.3
20	big	LB	72	0	pha-2		1.9545
20	big	LB	84	12	pha-2	1.11	3.33745	2.31	0.85	0.23
20	big	LB	96	24	pha-2	1.16333	1.1594
20	big	LB	108	36	pha-2	1.09667	3.47587	2.78	0.88
20	small	HB	0	0	pha-1		-0.202747
20	small	HB	6	6	pha-1	0.246667	-0.227257	0.13	0.11	0.64
20	small	HB	12	12	pha-1	0.276667	-0.0517673	0.33	0.28	0.22
20	small	HB	24	24	pha-1	0.336667	-0.0352974
20	small	HB	36	36	pha-1	0.5	0.602154	1.41	0.73	0.86
20	small	HB	48	48	pha-1	0.156667	-0.0923567
20	small	HB	60	60	pha-1	0.103333	1.11509	1.98	0.4	0.64
20	small	HB	72	0	pha-2		0.197053
20	small	HB	84	12	pha-2	0.633333	2.2745	2.85	0.53	0.1
20	small	HB	96	24	pha-2	0.873333	0.0874443
20	small	HB	108	36	pha-2	0.743333	2.0494	2.58	0.7	0.11
20	small	LB	0	0	pha-1		0.251763
20	small	LB	6	6	pha-1	0.376667	0.727253	0.63	0.13	0.12
20	small	LB	12	12	pha-1	0.493333	1.29274	0.72	0.08	0.11
20	small	LB	24	24	pha-1	0.503333	0.183723
20	small	LB	36	36	pha-1	0.463333	2.00117	2.59	0.39	0.05
20	small	LB	48	48	pha-1	0.333333	-0.366867
20	small	LB	60	60	pha-1	0.163333	1.3196	2.15	0.79	0.12
20	small	LB	72	0	pha-2		0.511563
20	small	LB	84	12	pha-2	1.19667	2.44352	2.55	0.74	0.15
20	small	LB	96	24	pha-2	1.16333	1.03097
20	small	LB	108	36	pha-2	1.16667	2.5094	2.56	0.81	0.09
21	big	HB	0	0	pha-1		1.36568
21	big	HB	6	6	pha-1	0.313333	1.36666	0.31	0.42	0.12
21	big	HB	12	12	pha-1	0.306667	1.08862	0.34	0.09	0.54
21	big	HB	24	24	pha-1	0.33	-0.104907
21	big	HB	36	36	pha-1	0.423333	1.24705	1.97	0.5	0.59
21	big	HB	48	48	pha-1	0.376667	-0.955497
21	big	HB	60	60	pha-1	0.243333	0.417444	2.3	0.57	0.26
21	big	HB	72	0	pha-2		-1.3306
21	big	HB	84	12	pha-2	0.65	-0.087656	2.17	0.58	0.7
21	big	HB	96	24	pha-2	0.666667	-1.36668
21	big	HB	108	36	pha-2	0.79	0.0843039	1.76	1.04	0.61
21	big	LB	0	0	pha-1		0.674703
21	big	LB	6	6	pha-1	0.43	0.944703	0.27	0.22	0.41
21	big	LB	12	12	pha-1	0.43	1.33568	0.7	0.04	0.17
21	big	LB	24	24	pha-1	0.493333	0.188623
21	big	LB	36	36	pha-1	0.646667	1.59156	2.33	0.46	0.34
21	big	LB	48	48	pha-1	0.47	-0.366476
21	big	LB	60	60	pha-1	0.38	1.37646	2.67	0.51	0.08
21	big	LB	72	0	pha-2		-0.601576
21	big	LB	84	12	pha-2	1.06667	1.23038	2.45	0.83	0.28
21	big	LB	96	24	pha-2	1.03	-0.0466757
21	big	LB	108	36	pha-2	1.08667	1.78528	2.45	0.75	0.17
21	small	HB	0	0	pha-1		0.868823
21	small	HB	6	6	pha-1	0.413333	0.999803	0.44	0.29	0.11
21	small	HB	12	12	pha-1	0.366667	1.21078	0.52	0.16	0.27
21	small	HB	24	24	pha-1	0.44	0.131763
21	small	HB	36	36	pha-1	0.596667	1.46372	1.95	0.41	0.69
21	small	HB	48	48	pha-1	0.583333	-0.114317
21	small	HB	60	60	pha-1	0.48	1.50764	2.24	0.55	0.29
21	small	HB	72	0	pha-2		-0.130396
21	small	HB	84	12	pha-2	1.07667	1.39058	1.83	0.69	0.87
21	small	HB	96	24	pha-2	1.01	0.153523
21	small	HB	108	36	pha-2	0.863333	1.24646	2.02	1.22	0.14
21	small	LB	0	0	pha-1		-0.578237
21	small	LB	6	6	pha-1	0.533333	-0.0727472	0.66	0.19	0.05
21	small	LB	12	12	pha-1	0.533333	0.527252	0.5	0.12	0.38
21	small	LB	24	24	pha-1	0.573333	-1.02628
21	small	LB	36	36	pha-1	0.546667	0.525683	2.17	0.48	0.45
21	small	LB	48	48	pha-1	0.47	-0.872357
21	small	LB	60	60	pha-1	0.45	0.975093	2.62	0.58
21	small	LB	72	0	pha-2		-0.802947
21	small	LB	84	12	pha-2	1.55667	0.974504	2.55	0.59	0.43
21	small	LB	96	24	pha-2	1.34333	-1.23158
21	small	LB	108	36	pha-2	1.31667	0.779405	2.32	1.03	0.12
22	big	HB	0	0	pha-1		1.23666
22	big	HB	6	6	pha-1	0.31	1.34215	0.26	0.34	0.29
22	big	HB	12	12	pha-1	0.38	1.05862	0.18	0.23	0.55
22	big	HB	24	24	pha-1	0.35	0.669603
22	big	HB	36	36	pha-1	0.336667	2.33254	2.59	0.53	2.22045e-16
22	big	HB	48	48	pha-1	0.203333	0.814504
22	big	HB	60	60	pha-1	0.206667	0.897445	1.01	0.87	1.15
22	big	HB	72	0	pha-2		0.663914
22	big	HB	84	12	pha-2	1.07	0.523324	1.25	0.72	1.53
22	big	HB	96	24	pha-2	1.11667	1.0443
22	big	HB	108	36	pha-2	0.986667	2.15626	1.73	0.77	1.11
22	big	LB	0	0	pha-1		-0.364317
22	big	LB	6	6	pha-1	0.366667	-0.227847	0.6	0.29	0.08
22	big	LB	12	12	pha-1	0.386667	0.572153	0.67	0.23	0.03
22	big	LB	24	24	pha-1	1.07	-0.185886
22	big	LB	36	36	pha-1	0.77	1.30058	1.95	0.52	0.61
22	big	LB	48	48	pha-1	0.613333	-0.425496
22	big	LB	60	60	pha-1	0.316667	1.83097	2.72	0.86
22	big	LB	72	0	pha-2		1.38744
22	big	LB	84	12	pha-2	1.70333	2.81038	2.35	0.84	0.3
22	big	LB	96	24	pha-2	1.75667	1.07332
22	big	LB	108	36	pha-2	1.09	0.614304	-0.15	0.97	2.64
22	small	HB	0	0	pha-1		-0.318237
22	small	HB	6	6	pha-1	0.186667	-0.247257	0.38	0.14	0.34
22	small	HB	12	12	pha-1	0.216667	0.232743	0.48	0.13	0.41
22	small	HB	24	24	pha-1	0.226667	-0.725297
22	small	HB	36	36	pha-1	0.213333	0.176662	1.52	0.67	0.95
22	small	HB	48	48	pha-1	0.11	-0.811377
22	small	HB	60	60	pha-1	0.05	-0.163927	1.42	0.54	0.97
22	small	HB	72	0	pha-2		-1.09746
22	small	HB	84	12	pha-2	0.876667	-0.524516	1.5	0.8	1.18
22	small	HB	96	24	pha-2	0.89	-1.57256
22	small	HB	108	36	pha-2	0.79	-0.454126	2.2	0.86	0.37
22	small	LB	0	0	pha-1		-1.88079
22	small	LB	6	6	pha-1	0.343333	-1.3553	0.68	0.21	0.08
22	small	LB	12	12	pha-1	0.326667	-0.655297	0.5	0.14	0.29
22	small	LB	24	24	pha-1	0.49	-1.58334
22	small	LB	36	36	pha-1	0.446667	-0.981377	1.22	0.35	1.53
22	small	LB	48	48	pha-1	0.34	-1.43942
22	small	LB	60	60	pha-1	0.13	-0.181966	2.03	1.01	0.09
22	small	LB	72	0	pha-2		-1.17452
22	small	LB	84	12	pha-2	1.51667	0.168425	2.27	1.03	0.15
22	small	LB	96	24	pha-2	1.34667	-0.445107
22	small	LB	108	36	pha-2	1.16333	1.08234	2.3	1.09	0.02
26	big	HB	0	0	pha-1		0.631563
26	big	HB	6	6	pha-1	0.183333	0.807054	0.33	0.18	0.4
26	big	HB	12	12	pha-1	0.353333	0.938034	0.44	0.3	0.22
26	big	HB	24	24	pha-1	0.456667	-0.0900059
26	big	HB	36	36	pha-1	0.52	0.297444	1.16	0.55	1.34
26	big	HB	48	48	pha-1	0.35	1.08489
26	big	HB	60	60	pha-1	0.14	2.75234	2.44	0.69
26	big	HB	72	0	pha-2		2.0943
26	big	HB	84	12	pha-2	0.98	3.07175	1.75	1	0.76
26	big	HB	96	24	pha-2	1.33333	1.36921
26	big	HB	108	36	pha-2	0.626667	2.86665	2.27	1.4
26	big	LB	0	0	pha-1		0.0896034
26	big	LB	6	6	pha-1	0.37	0.740583	0.96	0.22
26	big	LB	12	12	pha-1	0.516667	1.24156	0.81	0.14	0.02
26	big	LB	24	24	pha-1	0.65	-0.0854969
26	big	LB	36	36	pha-1	0.606667	1.37646	2.08	0.83	0.22
26	big	LB	48	48	pha-1	0.383333	1.37842
26	big	LB	60	60	pha-1	0.256667	2.24234	2.1	0.9	0.18
26	big	LB	72	0	pha-2		1.4343
26	big	LB	84	12	pha-2	1.24	1.41724	0.91	1.06	1.35
26	big	LB	96	24	pha-2	1.42333	0.0692043
26	big	LB	108	36	pha-2	1.22	1.73665	2.44	0.9	0.04
26	small	HB	0	0	pha-1		0.117642
26	small	HB	6	6	pha-1	0.293333	0.493134	0.53	0.27	0.11
26	small	HB	12	12	pha-1	0.383333	0.514113	0.33	0.21	0.51
26	small	HB	24	24	pha-1	0.353333	-0.709416
26	small	HB	36	36	pha-1	0.433333	-0.360986	1.43	0.66	0.93
26	small	HB	48	48	pha-1	0.22	-0.0190258
26	small	HB	60	60	pha-1	0.223333	0.938424	1.73	0.89	0.45
26	small	HB	72	0	pha-2		-0.189616
26	small	HB	84	12	pha-2	0.59	0.884304	2.31	0.87	0.08
26	small	HB	96	24	pha-2	0.85	-0.543736
26	small	HB	108	36	pha-2	0.44	1.37273	2.38	0.74	0.07
26	small	LB	0	0	pha-1		-2.56079
26	small	LB	6	6	pha-1	0.476667	-2.0153	0.7	0.25	0.05
26	small	LB	12	12	pha-1	0.493333	-1.76981	0.4	0.52	0.08
26	small	LB	24	24	pha-1	0.54	-2.72432
28	big	HB	0	0	pha-1		0.580782
28	big	HB	6	6	pha-1	0.186667	0.761764	0.49	0.14	0.24
28	big	HB	12	12	pha-1	0.236667	0.522743	0.07	0.35	0.5
28	big	HB	24	24	pha-1	0.16	-0.576277
28	big	HB	36	36	pha-1	0.0466667	-0.0143175	1.18	0.52	1.48
28	big	HB	48	48	pha-1	0.00333333	-1.37334
28	big	HB	60	60	pha-1	0.113333	-1.13491	1.32	0.79	0.91
28	big	HB	72	0	pha-2		-2.28393
28	big	HB	84	12	pha-2	0.35	-1.85099	1.36	0.77	1.48
28	big	HB	96	24	pha-2	0.366667	-2.57001
28	big	HB	108	36	pha-2	0.236667	-2.30158	1.35	0.97	1.17
28	big	LB	0	0	pha-1		0.0237226
28	big	LB	6	6	pha-1	0.19	0.284703	0.57	0.14	0.12
28	big	LB	12	12	pha-1	0.326667	-0.0488262	0.13	0.4	0.41
28	big	LB	24	24	pha-1	0.49	-1.53236
28	big	LB	36	36	pha-1	0.32	-0.840396	1.31	0.83	1.02
28	big	LB	48	48	pha-1	0.173333	-1.93844
28	big	LB	60	60	pha-1	0.06	-1.5855	1.28	0.71	1.11
28	big	LB	72	0	pha-2		-2.11903
28	big	LB	84	12	pha-2	0.353333	-2.64256	-0.06	0.72	2.87
28	big	LB	96	24	pha-2	0.393333	-3.3006
28	big	LB	108	36	pha-2	0.31	-2.76864	1.15	0.83	1.51
28	small	HB	0	0	pha-1		-1.31471
28	small	HB	6	6	pha-1	0.173333	-0.609217	0.86	0.18
28	small	HB	12	12	pha-1	0.266667	-0.728237	0.19	0.38	0.4
28	small	HB	24	24	pha-1	0.263333	-1.52275
28	small	HB	36	36	pha-1	0.153333	-1.01079	1.13	0.65	1.31
28	small	HB	48	48	pha-1	0.103333	-2.22981
28	small	HB	60	60	pha-1	0.0766667	-2.10236	0.9	0.7	1.51
28	small	HB	72	0	pha-2		-2.93138
28	small	HB	84	12	pha-2	0.233333	-2.48844	1.37	0.68	1.44
28	small	HB	96	24	pha-2	0.15	-3.23197
28	small	HB	108	36	pha-2	0.133333	-2.0855	1.61	0.77	1.17
28	small	LB	0	0	pha-1		0.108823
28	small	LB	6	6	pha-1	0.176667	0.774313	0.82	0.38
28	small	LB	12	12	pha-1	0.403333	0.749803	0.13	0.38	0.38
28	small	LB	24	24	pha-1	0.466667	-0.209218
28	small	LB	36	36	pha-1	0.276667	0.277252	0.95	0.71	1.47
28	small	LB	48	48	pha-1	0.203333	-0.380788
28	small	LB	60	60	pha-1	0.143333	0.516663	1.67	0.68	0.87
28	small	LB	72	0	pha-2		-0.246866
28	small	LB	84	12	pha-2	0.456667	-0.220396	0.49	0.81	2.16
28	small	LB	96	24	pha-2	0.396667	-2.67001
28	small	LB	108	36	pha-2	0.3	-1.39452	1.43	0.89	1.25
37	big	HB	0	0	pha-1		0.507643
37	big	HB	6	6	pha-1	0.223333	0.753134	0.4	0.48	0.04
37	big	HB	12	12	pha-1	0.2	0.814114	0.17	0.29	0.49
37	big	HB	24	24	pha-1	0.126667	-0.968436
37	big	HB	36	36	pha-1	0.04	0.178034	1.61	1.02	0.46
37	big	HB	48	48	pha-1	0.01	-0.745497
37	big	HB	60	60	pha-1	-0.00333333	-0.568047	0.95	0.85	1.16
37	big	HB	72	0	pha-2		-1.68158
37	big	HB	84	12	pha-2	0.17	-0.719616	1.58	0.98	0.92
37	big	HB	96	24	pha-2	0.21	-2.28766
37	big	HB	108	36	pha-2	0.206667	-1.6057	1.3	0.97	1.14
37	big	LB	0	0	pha-1		1.22372
37	big	LB	6	6	pha-1	0.186667	1.42921	0.36	0.19	0.27
37	big	LB	12	12	pha-1	0.346667	1.4147	0.14	0.44	0.43
37	big	LB	24	24	pha-1	0.393333	-0.0643167
37	big	LB	36	36	pha-1	0.23	0.668624	1.76	0.7	0.66
37	big	LB	48	48	pha-1	0.07	-0.199416
37	big	LB	60	60	pha-1	0.0233333	0.429916	1.68	0.53	0.86
37	big	LB	72	0	pha-2		-0.154516
37	big	LB	84	12	pha-2	0.553333	0.721954	1.55	0.81	1.05
37	big	LB	96	24	pha-2	0.586667	-0.336086
37	big	LB	108	36	pha-2	0.4	-0.452166	1.52	0.9	1.09
37	small	HB	0	0	pha-1		-0.254317
37	small	HB	6	6	pha-1	0.23	-0.0488262	0.36	0.15	0.33
37	small	HB	12	12	pha-1	0.23	-0.362357	0.15	0.38	0.39
37	small	LB	0	0	pha-1		0.652743
37	small	LB	6	6	pha-1	0.296667	1.17274	0.52	0.25	0.12
37	small	LB	12	12	pha-1	0.323333	0.939213	0.23	0.38	0.3
37	small	LB	24	24	pha-1	0.323333	-0.473337
37	small	LB	36	36	pha-1	0.5	0.922153	1.45	0.82	0.82
37	small	LB	48	48	pha-1	0.26	-0.245887
37	small	LB	60	60	pha-1	0.106667	0.432544	1.76	0.75	0.5
37	small	LB	72	0	pha-2		-0.0554962
37	small	LB	84	12	pha-2	0.373333	-0.0915756	0.99	0.78	1.61
37	small	LB	96	24	pha-2	0.446667	-1.50864
37	small	LB	108	36	pha-2	0.533333	-0.0486355	1.06	0.91	1.53
46	big	HB	0	0	pha-1		-1.23079
46	big	HB	6	6	pha-1	0.35	-1.3553	0.03	0.12	0.69
46	big	HB	12	12	pha-1	0.56	-1.15432	0.51	0.27	0.13
46	big	HB	24	24	pha-1	0.543333	-2.01785
46	big	HB	36	36	pha-1	0.493333	-1.05589	1.58	0.76	0.64
46	big	HB	48	48	pha-1	0.37	-2.20942
46	big	HB	60	60	pha-1	-0.32	-1.57648	1.56	0.88	0.77
46	big	HB	72	0	pha-2		-0.735497
46	big	HB	84	12	pha-2	0.7	-0.922556	0.74	0.42	2.27
46	big	HB	96	24	pha-2	0.75	-1.2606
46	big	HB	108	36	pha-2	0.74	-1.27315	0.76	0.88	1.41
46	big	LB	0	0	pha-1		0.452153
46	big	LB	6	6	pha-1	0.476667	0.787642	0.49	0.04	0.31
46	big	LB	12	12	pha-1	0.566667	1.11862	0.64	0.24	0.05
46	big	LB	24	24	pha-1	0.87	-0.0394163
46	big	LB	36	36	pha-1	0.803333	1.59254	2.25	0.59	0.21
46	big	LB	48	48	pha-1	0.423333	0.0745039
46	big	LB	60	60	pha-1	0.273333	1.21842	2.38	0.54	0.25
46	big	LB	72	0	pha-2		1.14038
46	big	LB	84	12	pha-2	1.40333	2.77332	2.56	0.75	0.14
46	big	LB	96	24	pha-2	1.91667	2.10627
46	big	LB	108	36	pha-2	1.19	2.52273	0.88	1.88	0.5
46	small	HB	0	0	pha-1		-0.710197
46	small	HB	6	6	pha-1	0.243333	-0.844707	0.02	0.05	0.75
46	small	HB	12	12	pha-1	0.316667	-0.349217	0.65	0.2	0.04
46	small	HB	24	24	pha-1	0.513333	-1.76726
46	small	HB	36	36	pha-1	0.473333	-0.855297	1.53	0.5	1.14
46	small	HB	48	48	pha-1	0.376667	-1.96432
46	small	HB	60	60	pha-1	0.293333	-1.29687	1.44	0.79	0.7
46	small	HB	72	0	pha-2		-2.2904
46	small	HB	84	12	pha-2	0.653333	-1.73295	1.33	0.52	1.67
46	small	HB	96	24	pha-2	0.94	-1.98648
46	small	HB	108	36	pha-2	0.976667	-1.39903	1.36	0.93	1.23
46	small	LB	0	0	pha-1		-1.25824
46	small	LB	6	6	pha-1	0.45	-1.49726	0.07	0.06	0.7
46	small	LB	12	12	pha-1	0.526667	-0.347257	1.15	0.23
46	small	LB	24	24	pha-1	0.756667	-1.39079
46	small	LB	36	36	pha-1	0.71	-0.0843172	1.77	0.66	0.77
46	small	LB	48	48	pha-1	0.403333	-1.73236
46	small	LB	60	60	pha-1	0.233333	-0.640396	1.71	0.57	0.83
48	big	HB	0	0	pha-1		2.19568
48	big	HB	6	6	pha-1	0.346667	2.59666	0.71	0.18
48	big	HB	12	12	pha-1	0.286667	3.16215	0.72	0.1	0.15
48	big	HB	24	24	pha-1	0.26	1.48411
48	big	HB	36	36	pha-1	0.156667	1.93705	1.38	0.79	0.89
48	big	HB	48	48	pha-1	0.0433333	1.5245
48	big	HB	60	60	pha-1	-0.00333333	0.879404	0.9	1.03	1.07
48	big	HB	72	0	pha-2		1.47038
48	big	HB	84	12	pha-2	0.606667	1.89234	1.04	0.93	1.47
48	big	HB	96	24	pha-2	0.796667	0.436265
48	big	HB	108	36	pha-2	0.656667	2.74822	2.93	0.89
48	big	LB	0	0	pha-1		1.76764
48	big	LB	6	6	pha-1	0.486667	2.35862	0.9	0.23
48	big	LB	12	12	pha-1	0.453333	2.92411	0.72	0.1	0.09
48	big	LB	24	24	pha-1	0.603333	2.09607
48	big	LB	36	36	pha-1	0.45	2.15548	1.45	1.71	0.01
48	big	LB	48	48	pha-1	0.246667	2.51195
48	big	LB	60	60	pha-1	0.17	2.28038	0.85	0.95	1.24
48	big	LB	72	0	pha-2		2.57234
48	big	LB	84	12	pha-2	1.26667	2.98528	1.34	1.09	1.08
48	big	LB	96	24	pha-2	1.20667	0.112734
48	big	LB	108	36	pha-2	0.956667	1.70921	2.06	1.27
48	small	HB	0	0	pha-1		-0.393727
48	small	HB	6	6	pha-1	0.406667	-0.227257	0.63	0.14
48	small	HB	12	12	pha-1	0.4	0.198233	0.48	0.05	0.47
48	small	HB	24	24	pha-1	0.416667	0.00470257
48	small	HB	36	36	pha-1	0.26	0.517643	1.44	0.73	1.01
48	small	HB	48	48	pha-1	0.166667	0.538624
48	small	HB	60	60	pha-1	0.0766667	0.543524	1.55	0.91	0.65
48	small	HB	72	0	pha-2		0.0345039
48	small	HB	84	12	pha-2	0.0733333	1.18744	2.08	1.08	0.27
48	small	HB	96	24	pha-2	1.18667	0.169404
48	small	HB	108	36	pha-2	0.776667	2.02234	2.78	1.53
48	small	LB	0	0	pha-1		-0.561377
48	small	LB	6	6	pha-1	0.513333	0.409604	1.28	0.17
48	small	LB	12	12	pha-1	0.483333	1.33509	1.08	0.14
48	small	LB	24	24	pha-1	0.56	0.711564
48	small	LB	36	36	pha-1	0.44	0.904504	1.12	0.93	1.17
48	small	LB	48	48	pha-1	0.28	0.916464
48	small	LB	60	60	pha-1	0.14	0.870384	1.19	1.29	0.6
48	small	LB	72	0	pha-2		0.233324
48	small	LB	84	12	pha-2	1.32333	2.1043	2.18	1.15	0.26
49	big	HB	0	0	pha-1		2.51019
49	big	HB	6	6	pha-1	0.38	2.12568	-0.23	0.61	0.52
49	big	HB	12	12	pha-1	0.286667	1.92666	0.11	0.12	0.69
49	big	HB	24	24	pha-1	0.24	1.55862
49	big	HB	36	36	pha-1	0.183333	2.06058	1.12	0.89	1.33
49	big	HB	48	48	pha-1	0.19	1.26803
49	big	HB	60	60	pha-1	0.19	1.89097	1.55	0.85	0.74
49	big	HB	72	0	pha-2		1.38842
49	big	HB	84	12	pha-2	0.423333	2.29038	1.52	0.92	1.01
49	big	HB	96	24	pha-2	0.213333	1.42881
49	big	HB	108	36	pha-2	0.13	2.52077	1.71	0.94	0.9
49	big	LB	0	0	pha-1		2.5247
49	big	LB	6	6	pha-1	0.376667	2.47019	0.1	0.33	0.47
49	big	LB	12	12	pha-1	0.39	2.46568	0.15	0.5	0.38
49	big	LB	24	24	pha-1	0.523333	1.52764
49	big	LB	36	36	pha-1	0.303333	2.5696	1.66	1.11	0.52
49	big	LB	48	48	pha-1	0.236667	1.79254
49	big	LB	60	60	pha-1	0.183333	2.91548	2.05	0.89	0.29
49	big	LB	72	0	pha-2		2.43195
49	big	LB	84	12	pha-2	0.99	2.4494	0.79	1.31	1.46
49	big	LB	96	24	pha-2	0.793333	1.68234
49	big	LB	108	36	pha-2	0.656667	2.49528	1.74	1.11	0.77
49	small	HB	0	0	pha-1		1.7847
49	small	HB	6	6	pha-1	0.293333	1.77568	0.3	0.3	0.29
49	small	HB	12	12	pha-1	0.23	1.75666	0.29	0.12	0.52
49	small	HB	24	24	pha-1	0.256667	1.06862
49	small	HB	36	36	pha-1	0.156667	1.42058	0.97	0.87	1.39
49	small	HB	48	48	pha-1	0.0833333	0.588034
49	small	HB	60	60	pha-1	0.0866667	0.976463	1.47	0.73	0.95
49	small	HB	72	0	pha-2		0.0284243
49	small	HB	84	12	pha-2	0.503333	0.859405	1.14	0.8	1.68
49	small	HB	96	24	pha-2	0.223333	-0.122166
49	small	HB	108	36	pha-2	0.143333	0.475284	1.37	1.03	1.2
49	small	LB	0	0	pha-1		1.26274
49	small	LB	6	6	pha-1	0.19	1.11274	-0.15	0.28	0.77
49	small	LB	12	12	pha-1	0.42	1.05372	0.25	0.3	0.48
49	small	LB	24	24	pha-1	0.39	0.834703
49	small	LB	36	36	pha-1	0.233333	1.46666	1.25	0.72	1.41
49	small	LB	48	48	pha-1	0.163333	0.918624
49	small	LB	60	60	pha-1	0.0566667	1.69254	2.01	0.85	0.26
49	small	LB	72	0	pha-2		0.959994
49	small	LB	84	12	pha-2	0.88	2.20195	1.86	0.73	0.79
49	small	LB	96	24	pha-2	0.636667	1.39489
49	small	LB	108	36	pha-2	0.583333	1.84234	1.22	0.91	1.5
50	big	HB	0	0	pha-1		0.0637226
50	big	HB	6	6	pha-1	0.3	0.363723	0.3	0.2	0.43
50	big	HB	12	12	pha-1	0.353333	0.364703	0.31	0.23	0.52
50	big	HB	24	24	pha-1	0.306667	-0.344317
50	big	HB	36	36	pha-1	0.263333	0.308623	1.58	1.02	0.49
50	big	HB	48	48	pha-1	0.156667	-0.259417
50	big	HB	60	60	pha-1	0.0866667	-0.0464764	1.14	0.9	1.72
50	big	HB	72	0	pha-2		-0.925496
50	big	HB	84	12	pha-2	0.51	-0.572556	1.28	1.05	1.04
50	big	HB	96	24	pha-2	0.59	-1.2706
50	big	HB	108	36	pha-2	0.45	-0.688636	1.2	0.97	1.03
50	big	LB	0	0	pha-1		0.455093
50	big	LB	6	6	pha-1	0.376667	0.486073	0.34	0.19	0.39
50	big	LB	12	12	pha-1	0.426667	0.637053	0.46	0.21	0.36
50	big	LB	24	24	pha-1	0.483333	-0.260986
50	big	LB	36	36	pha-1	0.373333	0.296463	1.33	0.79	1.01
50	big	LB	48	48	pha-1	0.106667	-0.0270662
50	big	LB	60	60	pha-1	0.0933333	-0.0986357	1.01	0.99	1.55
50	big	LB	72	0	pha-2		-0.885696
50	big	LB	84	12	pha-2	0.773333	-0.223735	1.28	1.02	1.11
50	big	LB	96	24	pha-2	0.92	-0.981776
50	big	LB	108	36	pha-2	0.353333	-0.249817	1.35	0.99	1.13
50	small	HB	0	0	pha-1		-1.42079
50	small	HB	6	6	pha-1	0.383333	-0.835297	0.74	0.18	7.21645e-16
50	small	HB	12	12	pha-1	0.393333	-0.365297	0.47	0.22	0.34
50	small	HB	24	24	pha-1	0.306667	-1.84334
50	small	HB	36	36	pha-1	0.353333	-0.811377	1.65	0.98	0.59
50	small	HB	48	48	pha-1	0.246667	-1.87942
50	small	HB	60	60	pha-1	0.2	-1.01197	1.64	0.86	1.33
50	small	HB	72	0	pha-2		-2.06648
50	small	HB	84	12	pha-2	0.716667	-0.954516	1.73	1.1	0.62
50	small	HB	96	24	pha-2	0.823333	-2.10256
50	small	HB	108	36	pha-2	0.44	-1.65511	1.22	1	1.26
50	small	LB	0	0	pha-1		-0.0962772
50	small	LB	6	6	pha-1	0.26	0.164703	0.57	0.25	0.1
50	small	LB	12	12	pha-1	0.426667	0.420194	0.41	0.41	0.15
50	small	LB	24	24	pha-1	0.46	-0.937846
50	small	LB	36	36	pha-1	0.226667	0.0196037	1.73	0.68	0.76
50	small	LB	48	48	pha-1	0.0766667	-0.143927
50	small	LB	60	60	pha-1	0.0466667	0.0435238	0.96	0.74	1.63
50	small	LB	72	0	pha-2		-0.634517
50	small	LB	84	12	pha-2	0.84	0.427444	1.68	0.66	1.15
50	small	LB	96	24	pha-2	1.03667	-0.590596
50	small	LB	108	36	pha-2	0.56	0.143324	1.97	0.98	0.38
53	big	HB	0	0	pha-1		0.372743
53	big	HB	6	6	pha-1	0.12	0.688232	0.47	0.14	0.13
53	big	HB	12	12	pha-1	0.296667	1.10372	0.48	0.25	0.23
53	big	HB	24	24	pha-1	0.47	0.534703
53	big	HB	36	36	pha-1	0.213333	0.956663	1.04	0.91	0.98
53	big	HB	48	48	pha-1	0.106667	0.288624
53	big	HB	60	60	pha-1	0.0866667	0.491564	1.13	0.66	1.2
53	big	HB	72	0	pha-2		-0.266477
53	big	HB	84	12	pha-2	0.466667	0.336463	1.53	1.22	0.66
53	big	HB	96	24	pha-2	0.316667	-0.801576
53	big	HB	108	36	pha-2	0.256667	0.0594044	1.17	0.77	1.46
53	big	LB	0	0	pha-1		-0.617257
53	big	LB	6	6	pha-1	0.246667	-0.221767	0.55	0.25	0.06
53	big	LB	12	12	pha-1	0.246667	0.218232	0.44	0.17	0.34
53	big	LB	24	24	pha-1	0.636667	-0.455297
53	big	LB	36	36	pha-1	0.633333	0.356663	1.43	0.88	0.76
53	big	LB	48	48	pha-1	0.303333	-0.710396
53	big	LB	60	60	pha-1	0.183333	-0.368437	0.96	0.59	1.29
53	big	LB	72	0	pha-2		-1.25099
53	big	LB	84	12	pha-2	0.676667	-0.743537	1.28	0.75	1.33
53	big	LB	96	24	pha-2	0.59	-1.80609
53	big	LB	108	36	pha-2	0.433333	-1.09511	1.02	0.71	1.5
53	small	HB	0	0	pha-1		0.184313
53	small	HB	6	6	pha-1	0.183333	0.379803	0.35	0.16	0.34
53	small	HB	12	12	pha-1	0.193333	0.555293	0.33	0.26	0.39
53	small	HB	24	24	pha-1	0.536667	0.210783
53	small	HB	36	36	pha-1	0.283333	1.18176	1.28	0.88	0.91
53	small	HB	48	48	pha-1	0.0833333	0.213723
53	small	HB	60	60	pha-1	0.0933333	0.585683	0.99	0.59	1.28
53	small	HB	72	0	pha-2		-0.433337
53	small	HB	84	12	pha-2	0.536667	-0.295887	0.91	0.88	1.62
53	small	HB	96	24	pha-2	0.426667	-1.15844
53	small	HB	108	36	pha-2	0.296667	-0.347456	1.12	0.91	1.17
53	small	LB	0	0	pha-1		-1.48961
53	small	LB	6	6	pha-1	0.24	-0.954118	0.69	0.06	0.11
53	small	LB	12	12	pha-1	0.283333	-0.364118	0.59	0.14	0.21
53	small	LB	24	24	pha-1	0.56	-0.964118
64	big	HB	0	0	pha-1		0.372743
64	big	HB	6	6	pha-1	0.163333	0.613723	0.55	0.25	0.07
64	big	HB	12	12	pha-1	0.376667	0.569213	0.11	0.35	0.47
64	big	HB	24	24	pha-1	0.293333	-0.644317
64	big	HB	36	36	pha-1	0.173333	-0.116867	1.3	0.75	1
64	big	HB	48	48	pha-1	0.106667	-1.0404
64	big	HB	60	60	pha-1	0.05	-0.447456	1.52	0.61	1.02
64	big	HB	72	0	pha-2		-1.69648
64	big	HB	84	12	pha-2	0.24	-1.27354	1.35	0.73	1.29
64	big	HB	96	24	pha-2	0.31	-2.84609
64	big	HB	108	36	pha-2	0.223333	-2.09962	1.21	0.78	1.33
64	big	LB	0	0	pha-1		-0.993337
64	big	LB	6	6	pha-1	0.183333	-0.697846	0.45	0.24	0.16
64	big	LB	12	12	pha-1	0.33	-0.895886	0.42	0.34	0.18
64	big	LB	24	24	pha-1	0.283333	-2.15491
64	big	LB	36	36	pha-1	0.19	-1.57746	1.35	0.73	0.98
64	big	LB	48	48	pha-1	0.12	-3.1655
64	big	LB	60	60	pha-1	0.04	-2.48903	1.14	0.57	1.42
64	big	LB	72	0	pha-2		-4.32158
64	big	LB	84	12	pha-2	0.326667	-4.3306	0.3	0.79	2.33
64	big	LB	96	24	pha-2	0.496667	-5.73864
64	big	LB	108	36	pha-2	0.34	-5.40315	0.49	0.81	2.08
64	small	HB	0	0	pha-1		-1.05432
64	small	HB	6	6	pha-1	0.16	-0.828827	0.38	0.16	0.29
64	small	HB	12	12	pha-1	0.343333	-0.882358	0.41	0.36	0.05
64	small	HB	24	24	pha-1	0.343333	-2.30589
64	small	HB	36	36	pha-1	0.216667	-1.61844	1.46	0.66	0.98
64	small	HB	48	48	pha-1	0.12	-3.05197
64	small	HB	60	60	pha-1	0.0633333	-2.33452	1.49	0.55	1.08
64	small	HB	72	0	pha-2		-3.64354
64	small	HB	84	12	pha-2	0.496667	-3.2006	1.37	0.56	1.29
64	small	HB	96	24	pha-2	0.506667	-4.31962
64	small	HB	108	36	pha-2	0.333333	-3.38216	1.71	0.83	1
64	small	LB	0	0	pha-1		0.144313
64	small	LB	6	6	pha-1	0.236667	0.379803	0.39	0.17	0.32
64	small	LB	12	12	pha-1	0.25	0.260783	0.19	0.29	0.47
64	small	LB	24	24	pha-1	0.2	-0.758237
64	small	LB	36	36	pha-1	0.14	-0.186277	1.19	0.84	1.14
64	small	LB	48	48	pha-1	0.106667	-1.70883
64	small	LB	60	60	pha-1	0.0533333	-0.652357	1.52	0.63	0.94
64	small	LB	72	0	pha-2		-2.29942
64	small	LB	84	12	pha-2	0.44	-1.77844	0.83	0.82	1.6
64	small	LB	96	24	pha-2	0.61	-2.88648
64	small	LB	108	36	pha-2	0.456667	-2.65452	0.85	0.86	1.67
68	big	HB	0	0	pha-1		0.819213
68	big	HB	6	6	pha-1	0.446667	0.800194	0.29	0.21
68	big	HB	12	12	pha-1	0.633333	0.855683	0.21	0.42	0.39
68	big	HB	24	24	pha-1	0.626667	0.987643
68	big	HB	36	36	pha-1	0.656667	1.54058	1.48	0.61	0.95
68	big	HB	48	48	pha-1	0.223333	-1.43942
68	big	HB	60	60	pha-1	0.213333	-1.27197	0.94	0.84	1.5
68	big	HB	72	0	pha-2		-2.70354
68	big	HB	84	12	pha-2	0.673333	-1.55256	1.46	0.94	1.16
68	big	HB	96	24	pha-2	1.14	-2.0306
68	big	HB	108	36	pha-2	0.673333	-1.27864	1.37	0.92	1.16
68	big	LB	0	0	pha-1		-1.08079
68	big	LB	6	6	pha-1	0.593333	-0.724317	0.82	0.31
68	big	LB	12	12	pha-1	0.766667	-1.08432	-0.36	0.11	1.21
68	small	HB	0	0	pha-1		-1.76628
68	small	HB	6	6	pha-1	0.246667	-1.5453	0.53	0.24
68	small	HB	12	12	pha-1	0.303333	-1.33432	0.52	0.33	0.13
68	small	HB	24	24	pha-1	0.4	-1.76334
68	small	HB	36	36	pha-1	0.353333	-0.661376	1.72	0.39	0.93
68	small	LB	0	0	pha-1		-0.959218
68	small	LB	6	6	pha-1	0.563333	-0.118237	1.15	0.49
68	small	LB	12	12	pha-1	0.626667	0.00176334	0.12	0	0.88
68	small	LB	24	24	pha-1	0.73	-0.0317678
68	small	LB	36	36	pha-1	0.726667	1.62019	2.27	0.58	0.24
68	small	LB	48	48	pha-1	0.486667	0.076663
68	small	LB	60	60	pha-1	0.226667	1.52411	2.22	0.79	0.09
68	small	LB	72	0	pha-2		0.141563
68	small	LB	84	12	pha-2	1.16667	1.57352	2.05	1.07	0.47
68	small	LB	96	24	pha-2	1.62333	0.0564632
68	small	LB	108	36	pha-2	1.38667	1.74293	2.15	1.13	0.11
70	big	HB	0	0	pha-1		-0.696867
70	big	HB	6	6	pha-1	0.306667	-0.655887	0.35	0.16	0.4
70	big	HB	12	12	pha-1	0.433333	-0.404907	0.56	0.21	0.14
70	big	HB	24	24	pha-1	0.54	-0.952947
70	big	HB	36	36	pha-1	0.426667	-0.800006	1.08	0.91	1.21
70	big	HB	48	48	pha-1	0.29	-1.44707
70	big	HB	60	60	pha-1	0.106667	-0.270596	1.64	0.76
70	big	HB	72	0	pha-2		-0.168635
70	big	HB	84	12	pha-2	0.883333	0.963325	1.75	1	2
70	big	HB	96	24	pha-2	0.933333	0.866265
70	big	HB	108	36	pha-2	0.673333	1.60273	1.2	0.52	1.92
70	big	LB	0	0	pha-1		-0.847847
70	big	LB	6	6	pha-1	0.573333	-0.366867	0.79	0.18	0.03
70	big	LB	12	12	pha-1	0.776667	-0.150396	0.68	0.17	0.14
70	big	LB	24	24	pha-1	1.09667	-1.63393
70	big	LB	36	36	pha-1	1.03333	-0.310986	2.25	0.86	1.08
70	big	LB	48	48	pha-1	0.713333	-1.16354
70	big	LB	60	60	pha-1	0.41	1.19842	2.98	0.78
70	big	LB	72	0	pha-2		0.221364
70	big	LB	84	12	pha-2	1.12	1.8143	2.52	1.07	0.1
70	big	LB	96	24	pha-2	1.27333	1.82332
70	big	LB	108	36	pha-2	1.08333	3.49626	2.6	0.63	0.12
70	small	HB	0	0	pha-1		-1.33138
70	small	HB	6	6	pha-1	0.403333	-1.2104	0.43	0.23	0.3
70	small	HB	12	12	pha-1	0.553333	-0.939416	0.58	0.26	0.14
70	small	HB	24	24	pha-1	0.613333	-1.32746
70	small	HB	36	36	pha-1	0.42	-0.400006	1.7	0.88	0.67
70	small	HB	48	48	pha-1	0.236667	-0.113537
70	small	HB	60	60	pha-1	0.08	0.124894	1.32	0.85
70	small	HB	72	0	pha-2		0.0323439
70	small	HB	84	12	pha-2	0.966667	1.3543	1.94	1.04	0.8
70	small	HB	96	24	pha-2	0.973333	1.67626
70	small	HB	108	36	pha-2	0.7	1.8092	1.06	0.71	1.78
70	small	LB	0	0	pha-1		-0.646277
70	small	LB	6	6	pha-1	0.636667	-0.255297	0.7	0.13	0.07
70	small	LB	12	12	pha-1	0.936667	0.195683	0.76	0.13	0.09
70	small	LB	24	24	pha-1	1.03	-0.642357
70	small	LB	36	36	pha-1	0.953333	0.670584	2.24	1.1	0.01
70	small	LB	48	48	pha-1	0.513333	-0.0919657
70	small	LB	60	60	pha-1	0.263333	1.58646	2.76	0.87
70	small	LB	72	0	pha-2		0.778424
70	small	LB	84	12	pha-2	1.23667	2.83038	2.67	0.85	0.15
70	small	LB	96	24	pha-2	1.27667	0.836265
70	small	LB	108	36	pha-2	1.09667	2.82273	2.45	0.81	0.16
