# Supplementary material for: A Long-Term Experimental Study Demonstrates the Costs of Begging That Were Not Found over the Short Term
Source: PLoS One. 2014 Nov 5;9(11):e111929. doi: 10.1371/journal.pone.0111929 (PMC4221185; doi:10.1371/journal.pone.0111929)
Supplement: Table S1 — Results for nestling Immune Response in each experimental sessions. Analyses are RM-ANOVAs with nestling rank (large vs small) and experimental treatment (HB vs LB) as two within factor. (XLS) [file pone.0111929.s002.xls]

## Sheet: Table S1
Table S1: Results for nestling Immune Response in each experimental sessions. Analyses are RM-ANOVAs with nestling rank (large vs small) and experimental treatment (HB vs LB) as two within factor.
﻿time=6	MS	MS Error	df	F	p
Intercept	7.44	0.05	1,18	162.47	<0.0001
Nestling Rank	<0.01	0.00806	1,18	0.26	0.62
Treatment	0.14	<0.01	1,18	19.04	<0.0001
Nestling Rank × Treatment	<0.01	<0.01	1,18	0.06	0.82
﻿time=12	MS	MS Error	df	F	p
Intercept	10.7275	0.05525	1,18	194.164	<0.0001
Nestling Rank	<0.01	0.00806	1,18	0.1602	0.693677
Treatment	0.20495	0.01187	1,18	17.2616	0.000595
Nestling Rank × Treatment	<0.01	<0.01	1,18	<0.01	0.947288
﻿time=24	MS	MS Error	df	F	p
Intercept	13.3828	0.09553	1,16	140.089	<0.0001
Nestling Rank	0.00849	0.01484	1,16	0.5724	0.460289
Treatment	0.50041	0.03042	1,16	16.4517	0.000917
Nestling Rank × Treatment	0.09438	0.00595	1,16	15.8752	0.001067
﻿time=36	MS	MS Error	df	F	p
Intercept	7.77552	0.135839	1,14	57.2409	<0.0001
Nestling Rank	<0.01	0.010102	1,14	0.28277	0.60323
Treatment	0.288334	0.028718	1,14	10.0402	0.006834
Nestling Rank × Treatment	0.074014	0.005203	1,14	14.2258	0.002063
﻿time=48	MS	MS Error	df	F	p
Intercept	3.29004	0.062695	1,14	52.4771	<0.0001
Nestling Rank	<0.01	0.007819	1,14	0.04796	0.829808
Treatment	0.085882	0.020388	1,14	4.21236	0.059317
Nestling Rank × Treatment	0.0266	<0.01	1,14	9.23253	0.008849
﻿time=60	MS	MS Error	df	F	p
Intercept	1.14172	0.029475	1,14	38.7358	<0.0001
Nestling Rank	<0.01	0.012968	1,14	0.21605	0.649216
Treatment	0.055409	0.010762	1,14	5.14866	0.039603
Nestling Rank × Treatment	0.041431	0.008215	1,14	5.04336	0.041385
﻿time=84	MS	MS Error	df	F	p
Intercept	29.3722	0.40206	1,13	73.0537	<0.0001
Nestling Rank	0.0207	0.02987	1,13	0.69289	0.420211
Treatment	1.26902	0.09208	1,13	13.7813	0.002608
Nestling Rank × Treatment	<0.01	0.0105	1,13	0.20835	0.655595
﻿time=96	MS	MS Error	df	F	p
Intercept	25.6108	0.4966	1,12	51.572	<0.0001
Nestling Rank	0.02134	0.02636	1,12	0.80941	0.385993
Treatment	0.89972	0.03838	1,12	23.4416	0.000404
Nestling Rank × Treatment	0.03151	0.00875	1,12	3.6	0.082097
﻿time=108	MS	MS Error	df	F	p
Intercept	16.7091	0.40388	1,12	41.3716	<0.0001
Nestling Rank	0.03167	0.00581	1,12	5.45306	0.037714
Treatment	0.56563	0.04023	1,12	14.0612	0.002772
Nestling Rank × Treatment	0.00716	0.01747	1,12	0.40972	0.534143
