# Supplementary material for: A Long-Term Experimental Study Demonstrates the Costs of Begging That Were Not Found over the Short Term
Source: PLoS One. 2014 Nov 5;9(11):e111929. doi: 10.1371/journal.pone.0111929 (PMC4221185; doi:10.1371/journal.pone.0111929)
Supplement: Table S2 — Results for nestling body Condition in each experimental sessions. Analyses are RM-ANOVAs with nestling rank (large vs small) and experimental treatment (HB vs LB) as two within factor. (XLS) [file pone.0111929.s003.xls]

## Sheet: Table S2
Table S2: Results for nestling body Condition in each experimental sessions. Analyses are RM-ANOVAs with nestling rank (large vs small) and experimental treatment (HB vs LB) as two within factor.
﻿time=0	MS	MS Error	df	F	p
Intercept	1.40662	2.52246	1,18	0.55764	0.464856
Nestling Rank	22.9499	0.45096	1,18	50.8911	<0.0001
Treatment	0.71976	0.67138	1,18	1.07207	0.31419
Nestling Rank × Treatment	0.19256	0.54904	1,18	0.35072	0.561074
﻿time=6	MS	MS Error	df	F	p
Intercept	10.9529	2.10249	1,18	5.2095	0.034844
Nestling Rank	18.952	0.42837	1,18	44.2419	<0.0001
Treatment	0.02429	0.50252	1,18	0.04833	0.828465
Nestling Rank × Treatment	0.28537	0.6475	1,18	0.44073	0.515185
﻿time=12	MS	MS Error	df	F	p
Intercept	18.8274	1.85402	1,18	10.1549	0.00511
Nestling Rank	13.5396	0.43215	1,18	31.3307	<0.0001
Treatment	0.29913	0.39348	1,18	0.76022	0.394741
Nestling Rank × Treatment	0.41805	0.68562	1,18	0.60975	0.445031
﻿time=24	MS	MS Error	df	F	p
Intercept	13.3074	2.45966	1,16	5.41026	0.033487
Nestling Rank	8.87712	0.37265	1,16	23.8215	0.000167
Treatment	0.0262	0.42504	1,16	0.06164	0.807088
Nestling Rank × Treatment	0.01535	0.47223	1,16	0.03251	0.859171
﻿time=36	MS	MS Error	df	F	p
Intercept	11.8542	2.51648	1,14	4.71065	0.047668
Nestling Rank	5.37002	0.6083	1,14	8.82793	0.010113
Treatment	0.50449	0.6304	1,14	0.80027	0.386134
Nestling Rank × Treatment	0.01727	0.78621	1,14	0.021962	0.884301
﻿time=48	MS	MS Error	df	F	p
Intercept	22.4001	3.62511	1,14	6.17915	0.026175
Nestling Rank	5.22333	0.74929	1,14	6.97107	0.019394
Treatment	1.7126	0.34718	1,14	4.93286	0.043357
Nestling Rank × Treatment	0.12267	1.037	1,14	0.11829	0.736007
﻿time=60	MS	MS Error	df	F	p
Intercept	0.655017	4.26075	1,14	0.15373	0.700897
Nestling Rank	3.25915	0.77711	1,14	4.19393	0.059809
Treatment	7.76442	0.325028	1,14	23.8885	0.00024
Nestling Rank × Treatment	0.005606	0.805972	1,14	0.00696	0.934711
﻿time=72	MS	MS Error	df	F	p
Intercept	26.6889	5.94356	1,13	4.49039	0.053913
Nestling Rank	6.94824	1.04859	1,13	6.62624	0.023111
Treatment	4.62142	0.40135	1,13	11.5147	0.004803
Nestling Rank × Treatment	0.34421	0.60242	1,13	0.57137	0.463191
﻿time=84	MS	MS Error	df	F	p
Intercept	2.17985	9.28649	1,13	0.234734	0.636097
Nestling Rank	2.30301	0.87958	1,13	2.61831	0.129632
Treatment	7.17313	0.733133	1,13	9.78422	0.008004
Nestling Rank × Treatment	0.441679	0.997663	1,13	0.442714	0.517447
﻿time=96	MS	MS Error	df	F	p
Intercept	55.4123	9.77452	1,12	5.66905	0.034701
Nestling Rank	3.81443	1.05489	1,12	3.61595	0.081503
Treatment	2.12439	0.53926	1,12	3.93945	0.070508
Nestling Rank × Treatment	0.76627	0.96111	1,12	0.797271	0.389466
﻿time=108	MS	MS Error	df	F	p
Intercept	0.00058	12.5626	1,12	4.6e-05	0.994686
Nestling Rank	3.91955	1.01576	1,12	3.85874	0.073073
Treatment	4.51697	0.92234	1,12	4.89727	0.047028
Nestling Rank × Treatment	1.42959	1.07276	1,12	1.33262	0.270811
