# Supplementary material for: A Long-Term Experimental Study Demonstrates the Costs of Begging That Were Not Found over the Short Term
Source: PLoS One. 2014 Nov 5;9(11):e111929. doi: 10.1371/journal.pone.0111929 (PMC4221185; doi:10.1371/journal.pone.0111929)
Supplement: Table S3 — Results for nestling Metabolic Costs in the experimental sessions. Analyses are RM-ANOVAs with nestling rank (large vs small) and experimental treatment (HB vs LB) as two within factor. (XLS) [file pone.0111929.s004.xls]

## Sheet: Table S3
Table S3: Results for nestling Metabolic Costs in the experimental sessions. Analyses are RM-ANOVAs with nestling rank (large vs small) and experimental treatment (HB vs LB) as two within factor.
﻿time=6	MS	MS Error	df	F	p
Intercept	3.86588	0.090225	1,14	42.8473	<0.0001
Netlings Rank	0.005042	0.022427	1,14	0.2248	0.642717
Treatment	0.040042	0.030827	1,14	1.2989	0.273539
Nestling Rank × Treatment	0.016335	0.019764	1,14	0.82652	0.378666
﻿time=12	MS	MS Error	df	F	p
Intercept	10.3662	0.12816	1,16	80.8849	<0.0001
Netlings Rank	0.04607	0.01579	1,16	2.91823	0.106908
Treatment	0.09118	0.07886	1,16	1.15617	0.29821
Nestling Rank × Treatment	0.05824	0.02109	1,16	2.76136	0.116031
﻿time=36	MS	MS Error	df	F	p
Intercept	41.7667	0.33429	1,14	124.94	<0.0001
Netlings Rank	0.08067	0.20191	1,14	0.3995	0.53752
Treatment	0.12696	0.12822	1,14	0.9902	0.33659
Nestling Rank × Treatment	0.12513	0.10097	1,14	1.2392	0.284372
﻿time=60	MS	MS Error	df	F	p
Intercept	42.903	0.73674	1,11	58.2339	<0.0001
Netlings Rank	0.0588	0.20485	1,11	0.28703	0.602792
Treatment	0.55041	0.11862	1,11	4.6402	0.054257
Nestling Rank × Treatment	0.85333	0.29985	1,11	2.84585	0.119728
﻿time=84	MS	MS Error	df	F	p
Intercept	57.652	0.79026	1,13	72.9535	<0.0001
Netlings Rank	0.28003	0.16184	1,13	1.73028	0.211104
Treatment	0.44286	0.43838	1,13	1.01022	0.333192
Nestling Rank × Treatment	0.00346	0.14443	1,13	0.02394	0.879423
﻿time=108	MS	MS Error	df	F	p
Intercept	45.9001	0.48848	1,10	93.9657	<0.0001
Netlings Rank	0.32474	0.33014	1,10	0.98363	0.344696
Treatment	0.30778	0.40925	1,10	0.75207	0.406151
Nestling Rank × Treatment	0.00058	0.1755	1,10	0.00332	0.955219
